# Supplementary material for: Antibacterial and Cytocompatible pH-Responsive Peptide Hydrogel
Source: Molecules. 2023 May 27;28(11):4390. doi: 10.3390/molecules28114390 (PMC10254169; doi:10.3390/molecules28114390)
Supplement: Supplementary file 1 [file molecules-28-04390-s001.zip]

Archive with 1 entries (1 files):
- molecules-2289369-supplementary.pdf
